# Supplementary material for: The Neuroprotective Effects of Spray-Dried Porcine Plasma Supplementation Involve the Microbiota−Gut−Brain Axis
Source: Nutrients. 2022 May 26;14(11):2211. doi: 10.3390/nu14112211 (PMC9183112; doi:10.3390/nu14112211)
Supplement: Supplementary file 1 [file nutrients-14-02211-s001.zip]

Archive with 1 entries (1 files):
- nutrients-1648814-supplementary.pdf
